# Supplementary material for: PDE4DIP contributes to colorectal cancer growth and chemoresistance through modulation of the NF1/RAS signaling axis
Source: Cell Death Dis. 2023 Jun 24;14(6):373. doi: 10.1038/s41419-023-05885-y (PMC10290635; doi:10.1038/s41419-023-05885-y)
Supplement: Supplementary file 2 — Table S4.Differential gene expression in SW480 shPDE4DIP and control cells [file 41419_2023_5885_MOESM2_ESM.xls]

## Sheet: Differential gene expression
Gene ID	Gene Symbol	Type	log2 (SW480_shP1 / SW480_shNC)	FDR (SW480_shP1/ SW480_shNC)
100996928	'FMC1-LUC7L2'	mRNA	-7.62936	2.83305e-20
9724	'UTP14C'	mRNA	-7.01123	2.29992e-30
445329	'SULT1A4'	mRNA	-6.98299	2.00555e-24
119	'ADD2'	mRNA	-6.37504	2.57346e-25
100529097	'RPL36A-HNRNPH2'	mRNA	-4.62449	2.1276e-37
23017	'FAIM2'	mRNA	-4.08746	1.02855e-05
114548	'NLRP3'	mRNA	-3.9542	1.51308e-07
25803	'SPDEF'	mRNA	-3.8977	6.09334e-83
8572	'PDLIM4'	mRNA	-3.48938	3.7969e-09
84288	'EFCAB2'	mRNA	-3.30693	8.98978e-09
3860	'KRT13'	mRNA	-3.00972	9.77539e-12
2642	'GCGR'	mRNA	-2.96683	0.000147467
633	'BGN'	mRNA	-2.96347	0.000147437
3294	'HSD17B2'	mRNA	-2.8478	2.58174e-82
4633	'MYL2'	mRNA	-2.78176	4.85226e-06
131177	'FAM3D'	mRNA	-2.70044	1.15476e-09
6693	'SPN'	mRNA	-2.66297	0.000760107
340547	'VSIG1'	mRNA	-2.63037	2.07983e-58
5199	'CFP'	mRNA	-2.56768	0.000441954
105375355	'UPK3B'	mRNA	-2.55059	3.98482e-60
84189	'SLITRK6'	mRNA	-2.48938	8.80959e-07
6442	'SGCA'	mRNA	-2.47217	2.01189e-10
729238	'SFTPA2'	mRNA	-2.45199	2.62979e-12
124975	'GGT6'	mRNA	-2.39428	2.03804e-08
102724200	'LOC102724200'	mRNA	-2.32193	0.000298696
5800	'PTPRO'	mRNA	-2.2854	0.00087612
22943	'DKK1'	mRNA	-2.27137	0
2312	'FLG'	mRNA	-2.22239	0.000540056
4585	'MUC4'	mRNA	-2.22239	2.40706e-07
163154	'PRR22'	mRNA	-2.17437	3.91736e-07
1080	'CFTR'	mRNA	-2.15013	3.93136e-96
284340	'CXCL17'	mRNA	-2.14627	6.99416e-06
55796	'MBNL3'	mRNA	-2.08746	4.82563e-43
7104	'TM4SF4'	mRNA	-2.05162	2.71143e-128
4856	'CCN3'	mRNA	-2.03258	2.81197e-29
525	'ATP6V1B1'	mRNA	-2.0045	2.17693e-17
5266	'PI3'	mRNA	-1.98809	8.47241e-26
6514	'SLC2A2'	mRNA	-1.97728	5.0341e-18
3695	'ITGB7'	mRNA	-1.97124	8.56695e-13
760	'CA2'	mRNA	-1.9661	3.2975e-79
51466	'EVL'	mRNA	-1.94062	3.95205e-15
5271	'SERPINB8'	mRNA	-1.86927	1.93307e-33
102724788	'LOC102724788'	mRNA	-1.86507	1.81109e-15
83706	'FERMT3'	mRNA	-1.85505	1.01254e-08
6359	'CCL15'	mRNA	-1.827	2.01185e-09
666	'BOK'	mRNA	-1.79059	1.02589e-119
100302652	'GPR75-ASB3'	mRNA	-1.78606	4.59657e-07
1464	'CSPG4'	mRNA	-1.774	3.57166e-19
9836	'LCMT2'	mRNA	-1.76702	2.84904e-18
25937	'WWTR1'	mRNA	-1.7575	7.70881e-66
10217	'CTDSPL'	mRNA	-1.73962	3.06106e-98
84163	'GTF2IRD2'	mRNA	-1.73884	0.000106094
6446	'SGK1'	mRNA	-1.72559	4.67295e-26
4953	'ODC1'	mRNA	-1.70369	0
9957	'HS3ST1'	mRNA	-1.69956	9.16618e-109
57476	'GRAMD1B'	mRNA	-1.68306	2.55925e-87
79814	'AGMAT'	mRNA	-1.68089	6.48934e-19
6558	'SLC12A2'	mRNA	-1.66386	0
2819	'GPD1'	mRNA	-1.66345	1.33036e-16
3485	'IGFBP2'	mRNA	-1.63169	1.28037e-16
57727	'NCOA5'	mRNA	-1.62811	1.94447e-58
56122	'PCDHB14'	mRNA	-1.61667	2.03307e-05
56920	'SEMA3G'	mRNA	-1.60666	0.00014741
4234	'METTL1'	mRNA	-1.59818	1.7324e-27
118980	'SFXN2'	mRNA	-1.59709	3.40943e-19
90527	'DUOXA1'	mRNA	-1.59538	5.81585e-05
196446	'MYRFL'	mRNA	-1.58265	7.94815e-25
340061	'STING1'	mRNA	-1.57365	1.794e-08
9075	'CLDN2'	mRNA	-1.57151	0
3684	'ITGAM'	mRNA	-1.56336	6.42735e-25
6997	'TDGF1'	mRNA	-1.56259	0.000372997
115019	'SLC26A9'	mRNA	-1.56188	4.61685e-07
395	'ARHGAP6'	mRNA	-1.52725	6.72071e-05
55237	'VRTN'	mRNA	-1.51265	4.48073e-08
6566	'SLC16A1'	mRNA	-1.50888	1.06121e-95
285440	'CYP4V2'	mRNA	-1.49957	2.95369e-08
5265	'SERPINA1'	mRNA	-1.49416	0
55924	'INKA2'	mRNA	-1.4905	1.18583e-24
6118	'RPA2'	mRNA	-1.47928	2.38496e-48
10728	'PTGES3'	mRNA	-1.47714	0
2568	'GABRP'	mRNA	-1.47491	3.40802e-11
308	'ANXA5'	mRNA	-1.46745	0
29090	'TIMM21'	mRNA	-1.45943	1.25442e-15
56923	'NMUR2'	mRNA	-1.43358	3.91227e-32
65987	'KCTD14'	mRNA	-1.42708	7.19642e-07
9659	'PDE4DIP'	mRNA	-1.42307	3.94592e-30
6755	'SSTR5'	mRNA	-1.42269	0.000884958
51236	'HGH1'	mRNA	-1.418	1.49373e-43
1312	'COMT'	mRNA	-1.41438	0
55512	'SMPD3'	mRNA	-1.40939	6.04909e-05
79844	'ZDHHC11'	mRNA	-1.40786	1.66294e-38
7993	'UBXN8'	mRNA	-1.4075	2.05439e-07
159371	'SLC35G1'	mRNA	-1.40626	3.86643e-09
1800	'DPEP1'	mRNA	-1.40537	1.64829e-14
563	'AZGP1'	mRNA	-1.39695	7.41104e-08
8416	'ANXA9'	mRNA	-1.39664	1.20101e-14
9615	'GDA'	mRNA	-1.38325	5.82094e-85
5923	'RASGRF1'	mRNA	-1.37126	6.31417e-06
79957	'PAQR6'	mRNA	-1.36652	8.73657e-10
79865	'TREML2'	mRNA	-1.36457	1.52326e-07
5935	'RBM3'	mRNA	-1.36138	3.30941e-230
79047	'KCTD15'	mRNA	-1.36014	1.41668e-21
154807	'VKORC1L1'	mRNA	-1.35652	1.70566e-89
285605	'DTWD2'	mRNA	-1.3523	9.96509e-07
653857	'ACTR3C'	mRNA	-1.35041	1.63208e-14
92399	'MRRF'	mRNA	-1.34881	2.40471e-46
2039	'DMTN'	mRNA	-1.34613	3.04389e-49
55326	'AGPAT5'	mRNA	-1.34483	7.13364e-18
55852	'TEX2'	mRNA	-1.34359	3.33245e-40
80349	'WDR61'	mRNA	-1.34277	3.95163e-23
5608	'MAP2K6'	mRNA	-1.33703	9.51981e-07
11198	'SUPT16H'	mRNA	-1.3349	1.8379e-159
10438	'C1D'	mRNA	-1.33466	6.10656e-19
26225	'ARL5A'	mRNA	-1.33184	4.83916e-37
22809	'ATF5'	mRNA	-1.32981	1.48965e-24
119032	'BORCS7'	mRNA	-1.3271	6.06561e-08
112703	'FAM71E1'	mRNA	-1.32392	0.000296439
10269	'ZMPSTE24'	mRNA	-1.32242	1.14174e-69
57673	'BEND3'	mRNA	-1.3096	1.33642e-12
6449	'SGTA'	mRNA	-1.30692	2.52599e-162
284086	'NEK8'	mRNA	-1.30485	9.43331e-13
22845	'DOLK'	mRNA	-1.30328	1.41159e-25
123099	'DEGS2'	mRNA	-1.30294	1.46212e-13
7298	'TYMS'	mRNA	-1.30165	4.91615e-61
267002	'PGBD2'	mRNA	-1.28226	4.4039e-07
54107	'POLE3'	mRNA	-1.27944	2.7814e-104
4242	'MFNG'	mRNA	-1.27798	0.000821494
10197	'PSME3'	mRNA	-1.27571	5.75481e-216
9641	'IKBKE'	mRNA	-1.27462	3.06694e-17
116228	'COX20'	mRNA	-1.27223	6.80327e-37
80218	'NAA50'	mRNA	-1.27203	5.54069e-206
285381	'DPH3'	mRNA	-1.26781	1.17602e-15
29057	'FAM156A'	mRNA	-1.26556	4.3818e-20
11199	'ANXA10'	mRNA	-1.25897	3.72503e-107
2735	'GLI1'	mRNA	-1.25261	2.49689e-06
130497	'OSR1'	mRNA	-1.25146	2.87218e-35
362	'AQP5'	mRNA	-1.25028	1.76757e-84
84549	'MAK16'	mRNA	-1.24903	7.54035e-14
400566	'C17orf97'	mRNA	-1.24631	1.78879e-06
79711	'IPO4'	mRNA	-1.24537	5.35653e-75
3398	'ID2'	mRNA	-1.24376	5.01396e-63
9196	'KCNAB3'	mRNA	-1.24197	3.28716e-05
140707	'BRI3BP'	mRNA	-1.24082	7.22603e-72
7982	'ST7'	mRNA	-1.23792	2.97982e-24
26268	'FBXO9'	mRNA	-1.23186	1.59345e-29
5711	'PSMD5'	mRNA	-1.22507	1.61731e-48
10478	'SLC25A17'	mRNA	-1.21986	2.02288e-17
3352	'HTR1D'	mRNA	-1.21791	6.75296e-06
80145	'THOC7'	mRNA	-1.21778	2.64626e-23
55884	'WSB2'	mRNA	-1.21638	2.40695e-80
5625	'PRODH'	mRNA	-1.20704	0.000976343
6431	'SRSF6'	mRNA	-1.20697	2.39613e-107
9465	'AKAP7'	mRNA	-1.20479	4.31149e-12
28996	'HIPK2'	mRNA	-1.19931	7.44075e-92
131076	'MIX23'	mRNA	-1.1984	1.56719e-18
117145	'THEM4'	mRNA	-1.19698	3.51558e-39
29883	'CNOT7'	mRNA	-1.1945	2.03268e-28
23371	'TNS2'	mRNA	-1.19118	7.46667e-92
57107	'PDSS2'	mRNA	-1.19105	3.44267e-05
9392	'TGFBRAP1'	mRNA	-1.18545	7.80387e-32
2784	'GNB3'	mRNA	-1.16993	0.000412224
4998	'ORC1'	mRNA	-1.16801	4.19655e-47
27198	'HCAR1'	mRNA	-1.16601	1.89807e-33
23529	'CLCF1'	mRNA	-1.16398	1.10285e-21
1964	'EIF1AX'	mRNA	-1.16298	5.61824e-170
10929	'SRSF8'	mRNA	-1.16142	6.57458e-24
7411	'VBP1'	mRNA	-1.1609	1.00193e-32
348654	'GEN1'	mRNA	-1.15826	8.08741e-28
205428	'DIPK2A'	mRNA	-1.15754	9.86633e-08
7374	'UNG'	mRNA	-1.1548	6.58566e-66
10813	'UTP14A'	mRNA	-1.14975	9.06916e-53
64919	'BCL11B'	mRNA	-1.14886	0.000940884
79147	'FKRP'	mRNA	-1.14877	8.06225e-16
65094	'JMJD4'	mRNA	-1.14848	5.10133e-29
1718	'DHCR24'	mRNA	-1.14769	0
147645	'VSIG10L'	mRNA	-1.14567	2.65628e-36
10229	'COQ7'	mRNA	-1.13916	1.9644e-09
10901	'DHRS4'	mRNA	-1.13803	1.9973e-13
114034	'TOE1'	mRNA	-1.13765	1.05821e-21
65263	'PYCR3'	mRNA	-1.13669	2.62997e-23
5997	'RGS2'	mRNA	-1.13166	1.08856e-82
115207	'KCTD12'	mRNA	-1.12928	3.51774e-15
51531	'TRMO'	mRNA	-1.12893	6.23076e-07
56983	'POGLUT1'	mRNA	-1.12245	8.52768e-13
6097	'RORC'	mRNA	-1.12229	2.81242e-06
79447	'PAGR1'	mRNA	-1.12048	1.65093e-33
54499	'TMCO1'	mRNA	-1.12028	9.83053e-38
100293516	'ZNF587B'	mRNA	-1.11711	7.96128e-12
55794	'DDX28'	mRNA	-1.11505	4.38649e-16
4923	'NTSR1'	mRNA	-1.11443	0
5645	'PRSS2'	mRNA	-1.11203	1.82143e-253
64418	'TMEM168'	mRNA	-1.11151	7.89812e-24
51028	'VPS36'	mRNA	-1.11136	2.67803e-15
138065	'RNF183'	mRNA	-1.10962	0.000149005
51060	'TXNDC12'	mRNA	-1.10855	9.79718e-83
390637	'GDPGP1'	mRNA	-1.10692	0.000941055
5073	'PARN'	mRNA	-1.10488	4.72727e-28
56670	'SUCNR1'	mRNA	-1.10434	1.97268e-38
494143	'CHAC2'	mRNA	-1.10384	8.47708e-06
5083	'PAX9'	mRNA	-1.10269	8.57025e-11
8431	'NR0B2'	mRNA	-1.10227	3.56606e-09
221656	'KDM1B'	mRNA	-1.10082	5.65507e-30
10066	'SCAMP2'	mRNA	-1.10064	1.41666e-77
150590	'C2orf15'	mRNA	-1.1004	2.77512e-05
51643	'TMBIM4'	mRNA	-1.10026	1.47136e-10
64785	'GINS3'	mRNA	-1.09983	1.00573e-17
100532731	'COMMD3-BMI1'	mRNA	-1.09576	1.05873e-09
4586	'MUC5AC'	mRNA	-1.09311	0.000143081
6480	'ST6GAL1'	mRNA	-1.09208	3.48497e-40
178	'AGL'	mRNA	-1.09036	6.59446e-20
375035	'SFT2D2'	mRNA	-1.08607	1.07577e-18
84187	'TMEM164'	mRNA	-1.08519	1.66202e-31
51247	'PAIP2'	mRNA	-1.08415	1.331e-68
64841	'GNPNAT1'	mRNA	-1.08263	2.78752e-47
27109	'DMAC2L'	mRNA	-1.08213	3.22224e-07
5440	'POLR2K'	mRNA	-1.07626	9.17899e-27
79930	'DOK3'	mRNA	-1.07468	3.11692e-08
4144	'MAT2A'	mRNA	-1.07248	1.8267e-218
11130	'ZWINT'	mRNA	-1.07124	4.4738e-59
7320	'UBE2B'	mRNA	-1.0699	3.44488e-26
284266	'SIGLEC15'	mRNA	-1.06954	0.000877646
196410	'METTL7B'	mRNA	-1.06796	1.13707e-23
201799	'TMEM154'	mRNA	-1.06413	8.61848e-06
326625	'MMAB'	mRNA	-1.06183	9.88284e-43
7402	'UTRN'	mRNA	-1.06131	2.5418e-35
64105	'CENPK'	mRNA	-1.05959	3.76573e-13
25798	'BRI3'	mRNA	-1.05872	1.99725e-52
5834	'PYGB'	mRNA	-1.05751	0
7978	'MTERF1'	mRNA	-1.05694	1.77798e-13
90120	'TMEM250'	mRNA	-1.05507	8.71913e-56
3169	'FOXA1'	mRNA	-1.05001	5.54244e-50
199857	'ALG14'	mRNA	-1.0455	2.84149e-05
64788	'LMF1'	mRNA	-1.04206	4.7149e-06
25974	'MMACHC'	mRNA	-1.04145	2.60676e-10
23211	'ZC3H4'	mRNA	-1.0396	3.90733e-43
79072	'FASTKD3'	mRNA	-1.03891	9.59827e-13
92806	'CENPBD1'	mRNA	-1.03842	2.21154e-11
91689	'SMDT1'	mRNA	-1.03676	4.71579e-16
51304	'ZDHHC3'	mRNA	-1.03059	1.19693e-67
114625	'ERMAP'	mRNA	-1.02709	6.25299e-09
3748	'KCNC3'	mRNA	-1.02452	8.04133e-14
25849	'PARM1'	mRNA	-1.02418	2.27348e-32
358	'AQP1'	mRNA	-1.0217	8.44636e-05
84295	'PHF6'	mRNA	-1.01912	2.19089e-43
6428	'SRSF3'	mRNA	-1.01164	1.28776e-104
11068	'CYB561D2'	mRNA	-1.00856	4.52218e-05
64801	'ARV1'	mRNA	-1.00804	1.21721e-05
2705	'GJB1'	mRNA	-1.00686	5.10876e-60
79149	'ZSCAN5A'	mRNA	-1.00389	8.89068e-05
60559	'SPCS3'	mRNA	-1.00373	6.26867e-29
284098	'PIGW'	mRNA	-1.00145	6.70833e-15
57519	'STARD9'	mRNA	1	6.07438e-05
10123	'ARL4C'	mRNA	1.00128	4.16192e-119
55122	'AKIRIN2'	mRNA	1.00153	5.52953e-44
219654	'ZCCHC24'	mRNA	1.00304	2.02942e-13
9966	'TNFSF15'	mRNA	1.00341	5.21204e-31
10020	'GNE'	mRNA	1.00545	1.64858e-14
254225	'RNF169'	mRNA	1.00853	7.47862e-23
3315	'HSPB1'	mRNA	1.0098	0
3371	'TNC'	mRNA	1.01084	8.37368e-44
197257	'LDHD'	mRNA	1.01178	7.25892e-05
81544	'GDPD5'	mRNA	1.01206	9.62273e-26
9095	'TBX19'	mRNA	1.01238	0.000153428
8218	'CLTCL1'	mRNA	1.01306	0.000920417
3105	'HLA-A'	mRNA	1.01321	0
3638	'INSIG1'	mRNA	1.01361	2.66969e-92
9853	'RUSC2'	mRNA	1.01556	4.06078e-48
26086	'GPSM1'	mRNA	1.01574	1.9229e-51
54676	'GTPBP2'	mRNA	1.01575	3.08089e-118
135112	'NCOA7'	mRNA	1.01655	4.94553e-25
159013	'CXorf38'	mRNA	1.01678	1.85196e-17
392617	'ELFN1'	mRNA	1.01735	3.1073e-06
677	'ZFP36L1'	mRNA	1.01824	8.93641e-244
567	'B2M'	mRNA	1.01905	0
83666	'PARP9'	mRNA	1.01921	2.60628e-82
285172	'FAM126B'	mRNA	1.01963	1.0503e-16
6448	'SGSH'	mRNA	1.01974	5.23425e-35
8202	'NCOA3'	mRNA	1.0233	1.30877e-59
283431	'GAS2L3'	mRNA	1.02352	2.14779e-23
221895	'JAZF1'	mRNA	1.02402	3.34393e-10
163059	'ZNF433'	mRNA	1.02411	2.68579e-05
728833	'FAM72D'	mRNA	1.02478	2.18676e-11
3604	'TNFRSF9'	mRNA	1.02495	9.71725e-12
388677	'NOTCH2NLA'	mRNA	1.02554	1.87121e-14
3162	'HMOX1'	mRNA	1.02817	1.78535e-23
9590	'AKAP12'	mRNA	1.02899	2.33558e-204
56951	'C5orf15'	mRNA	1.02924	5.99662e-65
1545	'CYP1B1'	mRNA	1.03534	3.40089e-31
29970	'SCHIP1'	mRNA	1.03847	7.87236e-07
333929	'SNAI3'	mRNA	1.04004	2.05368e-06
11064	'CNTRL'	mRNA	1.04019	3.04445e-26
54896	'SLC66A1'	mRNA	1.04164	9.63374e-26
1789	'DNMT3B'	mRNA	1.04182	4.84432e-13
90874	'ZNF697'	mRNA	1.04237	2.45352e-10
59344	'ALOXE3'	mRNA	1.04281	1.94167e-06
127544	'RNF19B'	mRNA	1.04576	4.19205e-30
651746	'ANKRD33B'	mRNA	1.0458	5.15172e-05
83937	'RASSF4'	mRNA	1.04629	7.14829e-05
9175	'MAP3K13'	mRNA	1.04679	9.25909e-10
55785	'FGD6'	mRNA	1.04712	7.93161e-57
57482	'CRACD'	mRNA	1.04801	8.4806e-21
54910	'SEMA4C'	mRNA	1.04867	9.04173e-44
9658	'ZNF516'	mRNA	1.05116	2.66804e-19
5652	'PRSS8'	mRNA	1.05145	5.83215e-155
130271	'PLEKHH2'	mRNA	1.05261	2.05068e-16
51196	'PLCE1'	mRNA	1.05445	6.09867e-06
85012	'TCEAL3'	mRNA	1.05482	5.16901e-08
3669	'ISG20'	mRNA	1.05507	7.83449e-109
333926	'PPM1J'	mRNA	1.05533	2.08003e-05
84941	'HSH2D'	mRNA	1.05722	3.41628e-24
57664	'PLEKHA4'	mRNA	1.05722	3.33428e-30
54801	'HAUS6'	mRNA	1.05844	1.08103e-50
79585	'CORO7'	mRNA	1.0585	4.88887e-67
1045	'CDX2'	mRNA	1.0595	0.000860619
3797	'KIF3C'	mRNA	1.05956	5.04766e-71
92370	'PXYLP1'	mRNA	1.0614	3.58024e-11
28962	'OSTM1'	mRNA	1.06199	5.03978e-12
8705	'B3GALT4'	mRNA	1.06274	0.000287772
57605	'PITPNM2'	mRNA	1.06457	9.45233e-27
11274	'USP18'	mRNA	1.06548	8.74821e-34
55716	'LMBR1L'	mRNA	1.06575	8.25889e-31
91373	'UAP1L1'	mRNA	1.06589	3.40306e-38
8549	'LGR5'	mRNA	1.0663	6.39665e-35
27111	'SDCBP2'	mRNA	1.0668	5.98437e-21
410	'ARSA'	mRNA	1.06991	5.89876e-17
1408	'CRY2'	mRNA	1.07	6.38029e-28
55690	'PACS1'	mRNA	1.07085	3.54412e-113
114783	'LMTK3'	mRNA	1.07087	2.79628e-27
8877	'SPHK1'	mRNA	1.07285	1.2492e-16
10076	'PTPRU'	mRNA	1.07325	0.000287715
23503	'ZFYVE26'	mRNA	1.07355	3.98844e-28
55582	'KIF27'	mRNA	1.07366	4.26855e-07
3158	'HMGCS2'	mRNA	1.07439	2.11207e-71
3428	'IFI16'	mRNA	1.07955	2.54884e-16
8821	'INPP4B'	mRNA	1.0796	5.54082e-25
5337	'PLD1'	mRNA	1.08092	4.17171e-11
1540	'CYLD'	mRNA	1.08237	6.59802e-13
390	'RND3'	mRNA	1.08265	2.97678e-43
1846	'DUSP4'	mRNA	1.08274	3.25933e-11
23764	'MAFF'	mRNA	1.08302	2.75774e-60
375449	'MAST4'	mRNA	1.08321	8.07762e-22
3643	'INSR'	mRNA	1.08463	1.28399e-30
84792	'FAM220A'	mRNA	1.08539	1.78818e-20
2185	'PTK2B'	mRNA	1.08563	3.54423e-23
6367	'CCL22'	mRNA	1.08634	0
284069	'FAM171A2'	mRNA	1.08686	3.08283e-17
54704	'PDP1'	mRNA	1.08836	3.50538e-37
121268	'RHEBL1'	mRNA	1.08887	1.87637e-05
55577	'NAGK'	mRNA	1.0891	6.89731e-38
92689	'FAM114A1'	mRNA	1.09073	1.62044e-28
978	'CDA'	mRNA	1.09158	1.59716e-15
80318	'GKAP1'	mRNA	1.09172	2.10105e-06
56929	'FEM1C'	mRNA	1.09472	1.02092e-53
115703	'ARHGAP33'	mRNA	1.09736	5.33156e-13
2444	'FRK'	mRNA	1.09954	0.000330856
3816	'KLK1'	mRNA	1.09954	8.25582e-05
23412	'COMMD3'	mRNA	1.10023	3.66171e-34
51271	'UBAP1'	mRNA	1.10064	7.38628e-64
4286	'MITF'	mRNA	1.10518	1.53208e-09
3437	'IFIT3'	mRNA	1.10532	3.30633e-218
5526	'PPP2R5B'	mRNA	1.10575	2.92583e-25
101060351	'TBC1D3K'	mRNA	1.10816	1.04656e-28
345079	'SOWAHB'	mRNA	1.10878	8.91953e-10
653820	'FAM72B'	mRNA	1.1107	5.39998e-06
1850	'DUSP8'	mRNA	1.11103	1.70739e-61
23034	'SAMD4A'	mRNA	1.11296	2.8881e-42
167691	'LCA5'	mRNA	1.11382	5.04775e-05
23645	'PPP1R15A'	mRNA	1.11458	6.44397e-232
64783	'RBM15'	mRNA	1.11469	3.13733e-19
112476	'PRRT2'	mRNA	1.11548	0.000696332
64135	'IFIH1'	mRNA	1.11582	6.00043e-111
10385	'BTN2A2'	mRNA	1.11979	1.63654e-27
5366	'PMAIP1'	mRNA	1.12078	3.42713e-52
7111	'TMOD1'	mRNA	1.12146	0.000661828
9028	'RHBDL1'	mRNA	1.12156	0.000304611
1073	'CFL2'	mRNA	1.12221	4.28849e-16
55653	'BCAS4'	mRNA	1.12351	9.42839e-10
4616	'GADD45B'	mRNA	1.12368	3.28944e-18
9572	'NR1D1'	mRNA	1.12468	3.32254e-70
6672	'SP100'	mRNA	1.12499	5.04205e-85
10950	'BTG3'	mRNA	1.1291	9.22561e-16
10875	'FGL2'	mRNA	1.12928	0.000821679
8408	'ULK1'	mRNA	1.13021	4.20509e-147
5629	'PROX1'	mRNA	1.13124	0.000974272
440836	'ODF3B'	mRNA	1.1313	3.40795e-06
1469	'CST1'	mRNA	1.13673	7.22399e-34
84056	'KATNAL1'	mRNA	1.1375	6.16444e-05
6624	'FSCN1'	mRNA	1.14087	6.16902e-219
6615	'SNAI1'	mRNA	1.14343	8.46247e-24
25822	'DNAJB5'	mRNA	1.14393	5.52562e-09
7702	'ZNF143'	mRNA	1.14405	7.30458e-42
9636	'ISG15'	mRNA	1.1466	0
11074	'TRIM31'	mRNA	1.14776	1.30571e-122
9586	'CREB5'	mRNA	1.14916	2.20562e-34
80008	'TMEM156'	mRNA	1.14916	8.09406e-11
9846	'GAB2'	mRNA	1.14975	3.64955e-44
3383	'ICAM1'	mRNA	1.15122	3.21862e-303
201163	'FLCN'	mRNA	1.15263	8.01693e-28
1647	'GADD45A'	mRNA	1.15453	1.81176e-42
1646	'AKR1C2'	mRNA	1.15571	1.44201e-05
3306	'HSPA2'	mRNA	1.15571	1.04754e-05
5797	'PTPRM'	mRNA	1.15648	4.10612e-46
115	'ADCY9'	mRNA	1.15897	2.03493e-34
388403	'YPEL2'	mRNA	1.15972	3.78611e-17
9367	'RAB9A'	mRNA	1.16128	5.82784e-16
3914	'LAMB3'	mRNA	1.16528	0
4137	'MAPT'	mRNA	1.16672	1.66197e-19
84919	'PPP1R15B'	mRNA	1.16808	8.56124e-76
7318	'UBA7'	mRNA	1.16879	7.28194e-08
51646	'YPEL5'	mRNA	1.16901	1.11124e-28
283209	'PGM2L1'	mRNA	1.17111	3.03523e-19
4240	'MFGE8'	mRNA	1.17341	4.19726e-206
6494	'SIPA1'	mRNA	1.17354	4.43698e-52
22920	'KIFAP3'	mRNA	1.17875	2.95357e-15
55667	'DENND4C'	mRNA	1.17922	8.96476e-69
60312	'AFAP1'	mRNA	1.18046	4.96426e-53
8987	'STBD1'	mRNA	1.18057	2.76561e-11
102724862	'TBC1D3I'	mRNA	1.18161	0.000139223
11156	'PTP4A3'	mRNA	1.18262	7.9718e-19
51655	'RASD1'	mRNA	1.18396	0.000510334
23424	'TDRD7'	mRNA	1.18409	5.46005e-38
80176	'SPSB1'	mRNA	1.18524	3.33884e-21
11076	'TPPP'	mRNA	1.18538	9.36521e-36
8553	'BHLHE40'	mRNA	1.18774	8.50093e-283
64064	'OXCT2'	mRNA	1.18858	0.000707064
8644	'AKR1C3'	mRNA	1.19	6.35616e-162
85439	'STON2'	mRNA	1.19153	2.91903e-16
10410	'IFITM3'	mRNA	1.19271	1.0973e-259
92014	'SLC25A51'	mRNA	1.19341	0.000139251
284439	'SLC25A42'	mRNA	1.19388	1.42521e-08
84668	'FAM126A'	mRNA	1.19401	7.33935e-07
10493	'VAT1'	mRNA	1.19465	7.99004e-260
123720	'WHAMM'	mRNA	1.19537	1.12219e-20
132864	'CPEB2'	mRNA	1.1964	3.85857e-07
153642	'ARSK'	mRNA	1.1964	0.000100451
4792	'NFKBIA'	mRNA	1.19725	2.06389e-241
84952	'CGNL1'	mRNA	1.19931	3.1803e-17
93349	'SP140L'	mRNA	1.1996	4.34413e-21
28999	'KLF15'	mRNA	1.20121	6.47488e-06
126432	'RINL'	mRNA	1.20239	6.18082e-05
25861	'WHRN'	mRNA	1.20467	1.43438e-27
388	'RHOB'	mRNA	1.20512	5.08792e-126
1026	'CDKN1A'	mRNA	1.20522	2.11705e-169
57801	'HES4'	mRNA	1.2065	7.92592e-35
60468	'BACH2'	mRNA	1.20732	8.31089e-05
22898	'DENND3'	mRNA	1.20861	5.99163e-48
126567	'C2CD4C'	mRNA	1.21036	0.000116998
4267	'CD99'	mRNA	1.21042	5.11048e-46
171177	'RHOV'	mRNA	1.21307	1.28429e-09
9925	'ZBTB5'	mRNA	1.21423	1.28424e-36
54504	'CPVL'	mRNA	1.21539	2.53797e-05
127845	'GOLT1A'	mRNA	1.21577	2.24987e-14
54985	'HCFC1R1'	mRNA	1.2163	1.88406e-19
2906	'GRIN2D'	mRNA	1.21853	5.09518e-40
5371	'PML'	mRNA	1.22126	2.24675e-122
27	'ABL2'	mRNA	1.22132	9.15063e-33
100	'ADA'	mRNA	1.22159	2.33259e-12
23461	'ABCA5'	mRNA	1.22239	4.25327e-05
5228	'PGF'	mRNA	1.22239	0.000821451
51513	'ETV7'	mRNA	1.22389	8.97164e-11
131408	'FAM131A'	mRNA	1.22439	1.0485e-37
64221	'ROBO3'	mRNA	1.2259	6.90246e-13
1520	'CTSS'	mRNA	1.22651	1.59662e-07
26056	'RAB11FIP5'	mRNA	1.22802	1.25759e-101
84446	'BRSK1'	mRNA	1.22882	0.000959399
3855	'KRT7'	mRNA	1.23162	6.7089e-17
5890	'RAD51B'	mRNA	1.23195	0.000821299
684	'BST2'	mRNA	1.23364	6.64693e-182
5025	'P2RX4'	mRNA	1.23543	8.0117e-65
5696	'PSMB8'	mRNA	1.23638	8.50843e-36
6640	'SNTA1'	mRNA	1.23704	1.14042e-08
57507	'ZNF608'	mRNA	1.24013	5.48143e-14
5187	'PER1'	mRNA	1.24128	2.62007e-67
10906	'TRAFD1'	mRNA	1.24177	1.3352e-72
9314	'KLF4'	mRNA	1.24308	6.01955e-207
29948	'OSGIN1'	mRNA	1.24517	8.77742e-70
22927	'HABP4'	mRNA	1.24648	8.70114e-25
1508	'CTSB'	mRNA	1.24716	4.05217e-179
84002	'B3GNT5'	mRNA	1.24784	2.47069e-65
4082	'MARCKS'	mRNA	1.25277	4.00127e-48
27092	'CACNG4'	mRNA	1.25312	1.33807e-98
23119	'HIC2'	mRNA	1.25349	1.05888e-21
162514	'TRPV3'	mRNA	1.25457	3.41985e-07
5359	'PLSCR1'	mRNA	1.25734	5.4872e-153
11221	'DUSP10'	mRNA	1.2579	1.39167e-12
56666	'PANX2'	mRNA	1.25821	1.20958e-38
8744	'TNFSF9'	mRNA	1.26127	9.46992e-12
138429	'PIP5KL1'	mRNA	1.26163	7.58057e-06
91947	'ARRDC4'	mRNA	1.26208	3.95914e-57
3037	'HAS2'	mRNA	1.26303	6.98973e-05
113230	'MISP3'	mRNA	1.2636	3.80364e-06
166824	'RASSF6'	mRNA	1.26378	7.00795e-05
275	'AMT'	mRNA	1.26546	0.000303379
29941	'PKN3'	mRNA	1.26799	7.03272e-14
10628	'TXNIP'	mRNA	1.27013	0
1944	'EFNA3'	mRNA	1.27015	1.7315e-19
8869	'ST3GAL5'	mRNA	1.27073	9.0652e-10
201181	'ZNF385C'	mRNA	1.27563	6.47345e-08
80352	'RNF39'	mRNA	1.27596	1.18056e-14
201134	'CEP112'	mRNA	1.27599	1.84152e-16
9881	'TRANK1'	mRNA	1.27723	1.59113e-37
255057	'CBARP'	mRNA	1.27766	3.59706e-07
27314	'RAB30'	mRNA	1.27798	1.87411e-08
148808	'MFSD4A'	mRNA	1.2783	0.000157262
51131	'PHF11'	mRNA	1.27846	4.53174e-11
9781	'RNF144A'	mRNA	1.27866	7.71797e-21
3892	'KRT86'	mRNA	1.27886	0.000583708
7431	'VIM'	mRNA	1.28114	2.70368e-06
3872	'KRT17'	mRNA	1.28115	0
285753	'CEP57L1'	mRNA	1.28379	1.27393e-07
4688	'NCF2'	mRNA	1.28951	2.30019e-26
83464	'APH1B'	mRNA	1.29278	0.000291775
6414	'SELENOP'	mRNA	1.29301	9.93433e-06
55321	'TMEM74B'	mRNA	1.29401	1.77217e-15
3554	'IL1R1'	mRNA	1.29662	1.34464e-05
7280	'TUBB2A'	mRNA	1.29986	1.38167e-146
65986	'ZBTB10'	mRNA	1.30157	2.29034e-33
1847	'DUSP5'	mRNA	1.30159	1.04935e-150
8837	'CFLAR'	mRNA	1.30243	5.17034e-41
9145	'SYNGR1'	mRNA	1.30429	1.25338e-25
3107	'HLA-C'	mRNA	1.30473	0
6699	'SPRR1B'	mRNA	1.30778	5.04603e-161
55432	'YOD1'	mRNA	1.30879	3.15201e-44
22983	'MAST1'	mRNA	1.30975	1.39757e-12
638	'BIK'	mRNA	1.30982	2.53431e-11
22989	'MYH15'	mRNA	1.31002	4.32174e-10
124751	'KRBA2'	mRNA	1.3112	0.000185319
10505	'SEMA4F'	mRNA	1.31338	9.50261e-16
389384	'BNIP5'	mRNA	1.31342	4.98195e-06
112464	'CAVIN3'	mRNA	1.31352	4.20579e-12
221491	'SMIM29'	mRNA	1.32012	2.34494e-60
79140	'CCDC28B'	mRNA	1.32589	5.01959e-12
51435	'SCARA3'	mRNA	1.32681	8.67598e-20
126282	'TNFAIP8L1'	mRNA	1.32702	3.57413e-23
26137	'ZBTB20'	mRNA	1.33258	9.77295e-49
84667	'HES7'	mRNA	1.3356	2.81211e-06
163702	'IFNLR1'	mRNA	1.33593	8.10482e-17
51191	'HERC5'	mRNA	1.33758	5.01314e-09
23432	'GPR161'	mRNA	1.33787	2.4665e-07
57458	'TMCC3'	mRNA	1.34104	0.000129852
1124	'CHN2'	mRNA	1.34179	5.4878e-08
79762	'C1orf115'	mRNA	1.34228	8.84212e-12
654	'BMP6'	mRNA	1.34289	0.000339244
7461	'CLIP2'	mRNA	1.34732	1.53566e-249
55	'ACP3'	mRNA	1.3489	1.05208e-05
10133	'OPTN'	mRNA	1.3594	3.16971e-154
84278	'MFSD14C'	mRNA	1.35959	0.000948733
220	'ALDH1A3'	mRNA	1.36154	3.0344e-105
101060389	'TBC1D3D'	mRNA	1.36199	6.634e-49
8878	'SQSTM1'	mRNA	1.36437	0
225689	'MAPK15'	mRNA	1.36678	4.31343e-15
78990	'OTUB2'	mRNA	1.36728	1.97509e-21
5293	'PIK3CD'	mRNA	1.36773	6.10741e-16
56829	'ZC3HAV1'	mRNA	1.36876	7.22267e-284
5324	'PLAG1'	mRNA	1.36883	3.10646e-19
164312	'LRRN4'	mRNA	1.36903	1.26287e-29
4121	'MAN1A1'	mRNA	1.37197	1.98081e-18
9625	'AATK'	mRNA	1.37397	8.37461e-07
23467	'NPTXR'	mRNA	1.3744	0.000142615
56603	'CYP26B1'	mRNA	1.37576	7.87237e-14
153222	'CREBRF'	mRNA	1.37776	7.19576e-17
64121	'RRAGC'	mRNA	1.37782	4.12503e-57
93611	'FBXO44'	mRNA	1.37812	4.59735e-14
85409	'NKD2'	mRNA	1.3817	3.64376e-39
25903	'OLFML2B'	mRNA	1.38316	1.0162e-10
3431	'SP110'	mRNA	1.38726	1.8779e-49
1032	'CDKN2D'	mRNA	1.38812	2.09036e-10
6703	'SPRR2D'	mRNA	1.39209	0.000612317
7022	'TFAP2C'	mRNA	1.39366	1.6072e-07
57633	'LRRN1'	mRNA	1.39961	9.73811e-08
4327	'MMP19'	mRNA	1.39993	3.06e-07
10379	'IRF9'	mRNA	1.40643	5.74476e-42
3750	'KCND1'	mRNA	1.4112	3.53576e-06
85441	'HELZ2'	mRNA	1.41248	0
5167	'ENPP1'	mRNA	1.41504	0.000815219
55521	'TRIM36'	mRNA	1.41751	7.31959e-08
23089	'PEG10'	mRNA	1.42223	4.11995e-05
376940	'ZC3H6'	mRNA	1.42321	7.74455e-09
23639	'DNAAF11'	mRNA	1.42394	1.10817e-08
84210	'ANKRD20A1'	mRNA	1.4245	4.04974e-08
2583	'B4GALNT1'	mRNA	1.42708	9.42509e-10
5753	'PTK6'	mRNA	1.42778	2.61255e-11
3665	'IRF7'	mRNA	1.43266	4.94791e-90
6274	'S100A3'	mRNA	1.43578	4.73724e-12
2149	'F2R'	mRNA	1.43719	5.10813e-49
79575	'ABHD8'	mRNA	1.43901	1.48486e-05
467	'ATF3'	mRNA	1.44246	1.51503e-130
80714	'PBX4'	mRNA	1.44931	5.46715e-05
55287	'TMEM40'	mRNA	1.44941	1.7405e-15
161176	'SYNE3'	mRNA	1.45457	0.000975749
8536	'CAMK1'	mRNA	1.45511	7.03053e-08
54739	'XAF1'	mRNA	1.45552	1.11751e-35
140685	'ZBTB46'	mRNA	1.45843	1.40836e-07
23025	'UNC13A'	mRNA	1.45943	0.00022682
10561	'IFI44'	mRNA	1.46241	7.57016e-128
1028	'CDKN1C'	mRNA	1.47542	7.26599e-23
259307	'IL4I1'	mRNA	1.47607	7.17917e-12
170954	'PPP1R18'	mRNA	1.48019	4.22381e-146
97	'ACYP1'	mRNA	1.4803	2.7238e-09
23138	'N4BP3'	mRNA	1.48129	6.88557e-65
1748	'DLX4'	mRNA	1.48656	1.33278e-05
91351	'DDX60L'	mRNA	1.48657	1.5096e-62
55601	'DDX60'	mRNA	1.4927	3.94581e-126
10518	'CIB2'	mRNA	1.49371	2.46558e-12
2887	'GRB10'	mRNA	1.49478	0
5460	'POU5F1'	mRNA	1.4967	3.01369e-13
83546	'RTBDN'	mRNA	1.49993	0.000368111
10290	'SPEG'	mRNA	1.50053	1.64233e-27
284697	'BTBD8'	mRNA	1.5025	2.12826e-09
972	'CD74'	mRNA	1.50386	4.29339e-12
114907	'FBXO32'	mRNA	1.50418	2.31395e-40
5054	'SERPINE1'	mRNA	1.50489	2.27016e-13
84875	'PARP10'	mRNA	1.50536	6.30617e-53
11173	'ADAMTS7'	mRNA	1.50589	4.12223e-06
4987	'OPRL1'	mRNA	1.50901	2.23689e-09
4603	'MYBL1'	mRNA	1.50967	3.32952e-06
4600	'MX2'	mRNA	1.50988	3.56759e-40
8764	'TNFRSF14'	mRNA	1.51314	4.71827e-08
64115	'VSIR'	mRNA	1.5142	1.90607e-27
128344	'PIFO'	mRNA	1.51824	0.000135299
9024	'BRSK2'	mRNA	1.52162	2.79654e-24
129607	'CMPK2'	mRNA	1.52215	5.83811e-35
330	'BIRC3'	mRNA	1.52637	6.27142e-226
80117	'ARL14'	mRNA	1.53454	7.91341e-37
2043	'EPHA4'	mRNA	1.53605	6.17227e-05
4277	'MICB'	mRNA	1.53605	3.25614e-33
6609	'SMPD1'	mRNA	1.53647	2.87781e-49
6508	'SLC4A3'	mRNA	1.54057	9.5547e-06
79919	'MAB21L4'	mRNA	1.54279	4.21097e-20
165679	'SPTSSB'	mRNA	1.54309	2.81551e-13
342035	'GLDN'	mRNA	1.54432	0.000486782
117854	'TRIM6'	mRNA	1.54481	1.41671e-10
9819	'TSC22D2'	mRNA	1.54523	1.1376e-161
309	'ANXA6'	mRNA	1.54967	5.11044e-57
10580	'SORBS1'	mRNA	1.55605	8.64318e-17
402569	'KPNA7'	mRNA	1.55747	2.88206e-31
25833	'POU2F3'	mRNA	1.558	9.13366e-05
1316	'KLF6'	mRNA	1.55951	0
6590	'SLPI'	mRNA	1.56071	3.68158e-05
29800	'ZDHHC1'	mRNA	1.56361	1.41729e-18
51760	'SYT17'	mRNA	1.5639	2.46193e-06
29767	'TMOD2'	mRNA	1.56478	6.21487e-08
122509	'IFI27L1'	mRNA	1.56824	3.61061e-12
220004	'PPP1R32'	mRNA	1.57096	0.0008227
2323	'FLT3LG'	mRNA	1.57574	8.66291e-14
384	'ARG2'	mRNA	1.57747	1.28757e-11
55704	'CCDC88A'	mRNA	1.57766	2.44423e-20
100996763	'NOTCH2NLB'	mRNA	1.58103	6.1157e-13
10346	'TRIM22'	mRNA	1.58496	1.444e-25
130574	'LYPD6'	mRNA	1.58496	0.000328515
272	'AMPD3'	mRNA	1.58496	1.1145e-12
57556	'SEMA6A'	mRNA	1.58496	4.80577e-06
643699	'GOLGA8N'	mRNA	1.58496	0.000243728
90627	'STARD13'	mRNA	1.58496	3.43308e-05
9479	'MAPK8IP1'	mRNA	1.59455	8.89111e-06
5064	'PALM'	mRNA	1.59686	1.72338e-14
7113	'TMPRSS2'	mRNA	1.59991	1.47238e-07
729877	'TBC1D3H'	mRNA	1.6018	4.08989e-32
203328	'SUSD3'	mRNA	1.60509	1.75773e-29
6772	'STAT1'	mRNA	1.60521	4.36773e-270
27076	'LYPD3'	mRNA	1.60733	2.01505e-13
360	'AQP3'	mRNA	1.62136	0
3651	'PDX1'	mRNA	1.6242	2.90223e-12
152926	'PPM1K'	mRNA	1.62619	2.56078e-16
57731	'SPTBN4'	mRNA	1.62678	7.42324e-05
54855	'TENT5C'	mRNA	1.63743	0.000196097
26353	'HSPB8'	mRNA	1.64148	7.63634e-65
22949	'PTGR1'	mRNA	1.64327	1.18234e-91
953	'ENTPD1'	mRNA	1.64386	0.00024368
4320	'MMP11'	mRNA	1.64889	1.04457e-08
219285	'SAMD9L'	mRNA	1.65076	1.22948e-13
3587	'IL10RA'	mRNA	1.65208	0.000758187
4680	'CEACAM6'	mRNA	1.65337	9.95904e-50
79369	'B3GNT4'	mRNA	1.66051	0.000617089
6352	'CCL5'	mRNA	1.66277	0
3757	'KCNH2'	mRNA	1.66944	3.62102e-63
1890	'TYMP'	mRNA	1.67025	2.60983e-44
7718	'ZNF165'	mRNA	1.67767	3.33274e-33
6585	'SLIT1'	mRNA	1.68806	0.000758047
1191	'CLU'	mRNA	1.6888	4.89147e-218
23508	'TTC9'	mRNA	1.68946	8.42078e-15
23099	'ZBTB43'	mRNA	1.69482	4.61279e-60
26022	'TMEM98'	mRNA	1.70044	3.2033e-06
51177	'PLEKHO1'	mRNA	1.70152	1.22924e-07
54979	'PLAAT2'	mRNA	1.70296	0.000243631
6890	'TAP1'	mRNA	1.70979	1.6017e-274
9536	'PTGES'	mRNA	1.71165	2.01172e-09
5866	'RAB3IL1'	mRNA	1.71214	6.94192e-30
27113	'BBC3'	mRNA	1.71288	3.43527e-73
7128	'TNFAIP3'	mRNA	1.71367	3.63304e-234
222183	'SRRM3'	mRNA	1.71549	3.00452e-13
9495	'AKAP5'	mRNA	1.72247	3.20251e-06
81543	'LRRC3'	mRNA	1.72514	2.09961e-12
222611	'ADGRF2'	mRNA	1.73434	2.47321e-05
114108587	'ATF7-NPFF'	mRNA	1.73697	7.42481e-05
285971	'ZNF775'	mRNA	1.73697	1.21244e-14
128553	'TSHZ2'	mRNA	1.7425	1.0107e-15
1636	'ACE'	mRNA	1.74723	0.000824733
4323	'MMP14'	mRNA	1.7567	2.69905e-69
639	'PRDM1'	mRNA	1.77998	8.52802e-17
81788	'NUAK2'	mRNA	1.78209	4.19418e-74
652968	'CASTOR1'	mRNA	1.78269	1.29146e-07
220213	'OTUD1'	mRNA	1.78494	1.34583e-20
9099	'USP2'	mRNA	1.79837	7.82246e-19
7185	'TRAF1'	mRNA	1.79878	1.42228e-40
10418	'SPON1'	mRNA	1.80735	0.000176339
51208	'CLDN18'	mRNA	1.80735	4.47363e-05
5582	'PRKCG'	mRNA	1.80735	4.12533e-05
55281	'TMEM140'	mRNA	1.80982	9.05466e-36
389084	'SNORC'	mRNA	1.81173	2.63622e-06
114789	'SLC25A25'	mRNA	1.81414	1.23123e-209
89795	'NAV3'	mRNA	1.81497	7.57793e-13
1048	'CEACAM5'	mRNA	1.82338	4.17563e-63
59084	'ENPP5'	mRNA	1.82347	1.11513e-16
91543	'RSAD2'	mRNA	1.82677	1.71222e-58
322	'APBB1'	mRNA	1.82732	5.11276e-11
4052	'LTBP1'	mRNA	1.82873	2.73135e-57
57655	'GRAMD1A'	mRNA	1.82904	1.82694e-155
107987285	'LOC107987285'	mRNA	1.83289	4.48978e-21
11346	'SYNPO'	mRNA	1.83329	8.54311e-104
6648	'SOD2'	mRNA	1.84615	1.65153e-282
4208	'MEF2C'	mRNA	1.85415	1.61834e-08
10537	'UBD'	mRNA	1.85755	1.28547e-97
1437	'CSF2'	mRNA	1.85922	1.47329e-25
94241	'TP53INP1'	mRNA	1.85982	2.27138e-08
4599	'MX1'	mRNA	1.86051	1.30551e-93
150946	'GAREM2'	mRNA	1.8625	1.49417e-07
9283	'GPR37L1'	mRNA	1.86507	1.97754e-05
368	'ABCC6'	mRNA	1.86728	1.88693e-07
4938	'OAS1'	mRNA	1.87145	0
100529261	'CHURC1-FNTB'	mRNA	1.88858	2.98249e-06
115361	'GBP4'	mRNA	1.89052	1.40728e-21
5413	'SEPTIN5'	mRNA	1.89735	1.37813e-10
84166	'NLRC5'	mRNA	1.90478	7.4591e-79
8938	'BAIAP3'	mRNA	1.90905	1.23981e-75
25780	'RASGRP3'	mRNA	1.9153	1.72719e-14
93145	'OLFM2'	mRNA	1.91723	2.52162e-13
6035	'RNASE1'	mRNA	1.91796	7.31842e-27
148170	'CDC42EP5'	mRNA	1.92458	1.72979e-27
5292	'PIM1'	mRNA	1.92695	6.94591e-213
9235	'IL32'	mRNA	1.92815	0
94015	'TTYH2'	mRNA	1.94111	1.97799e-05
3575	'IL7R'	mRNA	1.95217	7.33927e-07
348	'APOE'	mRNA	1.95321	1.68288e-08
3106	'HLA-B'	mRNA	1.95626	0
102723547	'CSAG2'	mRNA	1.97461	0.00022717
79690	'GAL3ST4'	mRNA	1.98114	5.79196e-11
1435	'CSF1'	mRNA	1.98922	5.93841e-190
7133	'TNFRSF1B'	mRNA	1.99016	3.11659e-102
90427	'BMF'	mRNA	1.99094	7.6706e-156
5602	'MAPK10'	mRNA	2	0.000885751
1809	'DPYSL3'	mRNA	2.00621	3.76781e-18
400745	'SH2D5'	mRNA	2.00817	9.56491e-10
25876	'SPEF1'	mRNA	2.01408	3.37146e-05
650	'BMP2'	mRNA	2.01784	4.22905e-95
3134	'HLA-F'	mRNA	2.02845	2.91337e-250
90288	'EFCAB12'	mRNA	2.04103	0.000231039
10964	'IFI44L'	mRNA	2.04803	1.22125e-107
885	'CCK'	mRNA	2.05063	0.000333049
9755	'TBKBP1'	mRNA	2.06151	1.21936e-29
8605	'PLA2G4C'	mRNA	2.06413	0.000590894
8632	'DNAH17'	mRNA	2.07039	7.92031e-06
8676	'STX11'	mRNA	2.07358	5.11646e-14
51148	'CERCAM'	mRNA	2.07677	4.11713e-32
3429	'IFI27'	mRNA	2.08427	0
3000	'GUCY2D'	mRNA	2.08746	0.000227124
4192	'MDK'	mRNA	2.08854	0
55964	'SEPTIN3'	mRNA	2.09077	1.16241e-14
3918	'LAMC2'	mRNA	2.0968	0
116534	'MRGPRE'	mRNA	2.09849	1.33879e-13
7124	'TNF'	mRNA	2.09885	1.96041e-29
80774	'LIMD2'	mRNA	2.1061	1.02597e-07
389903	'CSAG3'	mRNA	2.11075	6.65426e-08
6776	'STAT5A'	mRNA	2.11407	5.1902e-42
94240	'EPSTI1'	mRNA	2.11548	6.61179e-09
3783	'KCNN4'	mRNA	2.11991	1.58019e-10
200558	'APLF'	mRNA	2.12928	3.03617e-07
113730	'KLHDC7B'	mRNA	2.13386	1.17633e-07
29842	'TFCP2L1'	mRNA	2.13386	5.70695e-19
3561	'IL2RG'	mRNA	2.13523	7.32843e-30
715	'C1R'	mRNA	2.1458	1.07325e-23
27128	'CYTH4'	mRNA	2.14775	9.29618e-12
10782	'ZNF274'	mRNA	2.15277	6.25582e-07
1277	'COL1A1'	mRNA	2.15555	3.46348e-86
90853	'SPOCD1'	mRNA	2.15877	1.04565e-16
148398	'SAMD11'	mRNA	2.16227	0.000227079
338761	'C1QL4'	mRNA	2.17544	5.52792e-05
93082	'NEURL3'	mRNA	2.17549	9.80931e-90
140606	'SELENOM'	mRNA	2.1819	6.76434e-09
64753	'CCDC136'	mRNA	2.1822	0.000218585
147700	'KLC3'	mRNA	2.1867	9.21702e-33
23416	'KCNH3'	mRNA	2.18763	3.77913e-09
283248	'RCOR2'	mRNA	2.20163	1.73621e-08
2669	'GEM'	mRNA	2.21444	3.20913e-32
84220	'RGPD5'	mRNA	2.21444	1.47118e-23
9734	'HDAC9'	mRNA	2.22135	5.13806e-98
5328	'PLAU'	mRNA	2.22335	4.36668e-287
113791	'PIK3IP1'	mRNA	2.22479	1.06562e-08
9762	'LZTS3'	mRNA	2.2303	2.8571e-37
140706	'CCM2L'	mRNA	2.23266	5.42097e-05
2537	'IFI6'	mRNA	2.24429	0
89797	'NAV2'	mRNA	2.24716	4.02264e-94
64600	'PLA2G2F'	mRNA	2.24793	1.29267e-05
8519	'IFITM1'	mRNA	2.2528	0
11259	'FILIP1L'	mRNA	2.25916	5.97598e-54
23452	'ANGPTL2'	mRNA	2.26127	6.42769e-10
26157	'GIMAP2'	mRNA	2.26946	0.00096355
100529239	'RPS10-NUDT3'	mRNA	2.27473	1.80858e-18
54769	'DIRAS2'	mRNA	2.29278	0.000228507
26154	'ABCA12'	mRNA	2.29546	3.55741e-28
4133	'MAP2'	mRNA	2.30965	7.15969e-51
9246	'UBE2L6'	mRNA	2.31245	1.3105e-178
1436	'CSF1R'	mRNA	2.34915	8.7277e-09
3678	'ITGA5'	mRNA	2.36302	2.13492e-91
401934	'RNF223'	mRNA	2.36995	2.80113e-22
2633	'GBP1'	mRNA	2.38073	4.73072e-68
146227	'BEAN1'	mRNA	2.38873	5.81295e-62
10272	'FSTL3'	mRNA	2.39429	1.27854e-130
54492	'NEURL1B'	mRNA	2.3953	3.79774e-14
2634	'GBP2'	mRNA	2.4116	9.94487e-76
18	'ABAT'	mRNA	2.41504	3.09241e-05
3754	'KCNF1'	mRNA	2.41954	3.0931e-05
9560	'CCL4L2'	mRNA	2.43453	7.39824e-08
219539	'YPEL4'	mRNA	2.44222	0.000217845
5698	'PSMB9'	mRNA	2.4615	2.1758e-101
27074	'LAMP3'	mRNA	2.46866	3.41034e-171
285973	'ATG9B'	mRNA	2.52083	2.63453e-36
9143	'SYNGR3'	mRNA	2.53785	9.36029e-19
200407	'CREG2'	mRNA	2.54432	1.94524e-07
93986	'FOXP2'	mRNA	2.54432	6.47958e-06
51296	'SLC15A3'	mRNA	2.55655	3.14335e-27
118471	'PRAP1'	mRNA	2.59612	2.52032e-37
59	'ACTA2'	mRNA	2.60627	6.25744e-34
4237	'MFAP2'	mRNA	2.61252	2.35164e-13
7220	'TRPC1'	mRNA	2.63743	1.8928e-06
1132	'CHRM4'	mRNA	2.65535	0.000115239
27294	'DHDH'	mRNA	2.65992	0.000828017
1291	'COL6A1'	mRNA	2.67155	1.32591e-55
10501	'SEMA6B'	mRNA	2.6845	0.000196448
114780	'PKD1L2'	mRNA	2.69249	3.91474e-08
4322	'MMP13'	mRNA	2.69786	3.28388e-16
54361	'WNT4'	mRNA	2.71621	0.000923077
51704	'GPRC5B'	mRNA	2.72004	1.58634e-43
5105	'PCK1'	mRNA	2.74147	3.43232e-05
3956	'LGALS1'	mRNA	2.77742	0
55013	'MCUB'	mRNA	2.79141	6.77164e-05
1298	'COL9A2'	mRNA	2.79701	3.24776e-09
10457	'GPNMB'	mRNA	2.80735	3.95334e-05
4070	'TACSTD2'	mRNA	2.80735	2.52168e-28
6707	'SPRR3'	mRNA	2.83105	1.44755e-15
151887	'CCDC80'	mRNA	2.848	3.03253e-11
374918	'IGFL1'	mRNA	2.89047	1.33325e-05
113451	'AZIN2'	mRNA	2.89308	1.11005e-05
9911	'TMCC2'	mRNA	2.89429	8.04487e-12
8482	'SEMA7A'	mRNA	2.90421	0
646643	'SBK2'	mRNA	2.92283	3.77476e-05
6698	'SPRR1A'	mRNA	2.92709	0
2624	'GATA2'	mRNA	2.93218	1.1735e-31
55089	'SLC38A4'	mRNA	2.9386	1.10127e-06
51308	'REEP2'	mRNA	2.96963	2.11467e-07
135886	'TMEM270'	mRNA	2.99305	6.76615e-05
54716	'SLC6A20'	mRNA	3.01159	3.75194e-11
145741	'C2CD4A'	mRNA	3.08246	7.68346e-13
5336	'PLCG2'	mRNA	3.08746	5.54269e-16
57576	'KIF17'	mRNA	3.08746	0.000380165
55224	'ETNK2'	mRNA	3.18763	4.09747e-24
51129	'ANGPTL4'	mRNA	3.19769	8.26379e-89
5166	'PDK4'	mRNA	3.22907	1.07378e-132
5274	'SERPINI1'	mRNA	3.23266	0.000380312
23542	'MAPK8IP2'	mRNA	3.24793	4.04124e-09
169611	'OLFML2A'	mRNA	3.29768	1.18689e-11
1543	'CYP1A1'	mRNA	3.30771	1.19592e-33
624	'BDKRB2'	mRNA	3.3505	5.65045e-06
6539	'SLC6A12'	mRNA	3.36773	7.37882e-28
57835	'SLC4A5'	mRNA	3.36923	5.65182e-06
8736	'MYOM1'	mRNA	3.36923	1.16799e-05
1672	'DEFB1'	mRNA	3.40433	6.76471e-05
6324	'SCN1B'	mRNA	3.4075	6.57367e-16
100419008	'PRR20G'	mRNA	3.469	2.14008e-11
3936	'LCP1'	mRNA	3.50307	3.96398e-84
10398	'MYL9'	mRNA	3.53138	1.46654e-55
90634	'N4BP2L1'	mRNA	3.69349	4.31934e-10
147111	'NOTUM'	mRNA	3.72632	2.98123e-14
115572	'TENT5B'	mRNA	3.85798	1.96363e-06
100526664	'LY75-CD302'	mRNA	3.90689	7.45256e-06
84229	'DRC7'	mRNA	3.96963	0.000133524
5973	'RENBP'	mRNA	4.04439	1.75837e-07
5159	'PDGFRB'	mRNA	4.08746	0.000197685
9148	'NEURL1'	mRNA	4.20945	2.11896e-05
43	'ACHE'	mRNA	4.28771	7.85002e-50
282973	'JAKMIP3'	mRNA	4.32193	0.000380239
4318	'MMP9'	mRNA	4.39232	3.91872e-05
10148	'EBI3'	mRNA	4.44626	5.53799e-11
4902	'NRTN'	mRNA	4.45943	2.11944e-05
6795	'AURKC'	mRNA	4.45943	1.14349e-05
81606	'LBH'	mRNA	5.12928	0.000102265
414062	'CCL3L3'	mRNA	5.58033	6.93762e-13
7481	'WNT11'	mRNA	5.72792	0.000197725
55504	'TNFRSF19'	mRNA	5.80735	2.63294e-09
9423	'NTN1'	mRNA	5.80735	0.000133552
84699	'CREB3L3'	mRNA	5.88264	1.99463e-06
3897	'L1CAM'	mRNA	5.90689	4.38475e-13
57348	'TTYH1'	mRNA	6.26679	1.99514e-06
100532736	'MICOS10-NBL1'	mRNA	6.6865	1.93349e-08
100533496	'TVP23C-CDRT4'	mRNA	6.74147	6.44361e-12
106865373	'GET1-SH3BGR'	mRNA	7.16993	5.30181e-07
6348	'CCL3'	mRNA	7.61471	0.000102243
